# Supplementary material for: Effects of Two Short-Term Aerobic Exercises on Cognitive Function in Healthy Older Adults during COVID-19 Confinement in Japan: A Pilot Randomized Controlled Trial
Source: Int J Environ Res Public Health. 2022 May 19;19(10):6202. doi: 10.3390/ijerph19106202 (PMC9140575; doi:10.3390/ijerph19106202)
Supplement: Supplementary file 1 [file ijerph-19-06202-s001.zip]

Archive with 1 entries (1 files):
- ijerph-1707017-supplementary.pdf
